# Supplementary material for: Simultaneous Oxidation of Atmospheric Methane, Carbon Monoxide and Hydrogen for Bacterial Growth
Source: Microorganisms. 2021 Jan 12;9(1):153. doi: 10.3390/microorganisms9010153 (PMC7827875; doi:10.3390/microorganisms9010153)
Supplement: Supplementary file 1 [file microorganisms-09-00153-s001.zip]

Archive with 1 entries (1 files):
- microorganisms-1041531-supplementary.xlsx
