# Supplementary material for: Simultaneous Oxidation of Atmospheric Methane, Carbon Monoxide and Hydrogen for Bacterial Growth
Source: Microorganisms. 2021 Jan 12;9(1):153. doi: 10.3390/microorganisms9010153 (PMC7827875; doi:10.3390/microorganisms9010153)
Supplement: Supplementary file 1 [file microorganisms-09-00153-s001.zip › microorganisms-1041531-supplementary.xlsx]

## Sheet: Experiment 1
			p.p.m.v. CH4				p.p.m.v. H2				p.p.m.v. CO
Gas uptake experiment raw data and cell specific oxidation rates			incubation time (h)				incubation time (h)				incubation time (h)
	Headspace atmosphere	Cell numbers on filters, control or frozen backup filters	0	168	408	1368	0	168	408	1368	0	168	408	1368	Oxidation rate CH4 mol cell-1 hour-1	Oxidation rate H2 mol cell-1 hour-1	Oxidation rate CO mol cell-1 hour-1	Mol CH4 gram dry weight-1 h-1	Mol H2 gram dry weight-1 h-1	Mol CO gram dry weight-1 h-1	Mol CH4 Cmol hour-1	Mol H2 Cmol hour-1	Mol CO Cmol hour-1	kJ Cmol h-1 from atmospheric CH4 oxidation	kJ Cmol h-1 from atmospheric H2 oxidation	kJ Cmol h-1 from atmospheric CO oxidation
Bottle 1	CH4, CO and H2 in synthetic air	Microscopy and TGGA control	3.19846	2.29116	1.71186	0.679985	2.37004	1.70635	0.909726	0.286434	3.75639	2.39369	1.79033	1.04249	-	-	-	-	-	-	-	-	-	-	-	-
Bottle 2	CH4, CO and H2 in synthetic air	Backup	2.39408	1.46417	0.592173	0.00589226	3.03605	0.473195	0.254178	0.0431598	3.22831	1.523	0.688726	0.409258	-	-	-	-	-	-	-	-	-	-	-	-
Bottle 3	CH4, CO and H2 in synthetic air	67200000	2.72525	1.73805	0.739421	0.0436828	2.36544	0.22569	0.210937	0.0386167	3.48633	1.6104	0.65248	0.410744	8.80264e-19	1.97898e-19	2.03128e-19	1.0043e-05	2.25783e-06	2.3175e-06	0.000241246	5.42362e-05	5.56696e-05	-0.196792	-0.0283048	-0.0262646
Bottle 4	CH4, CO and H2 in synthetic air	38100000	2.54507	1.75189	0.840927	0.00463137	2.54023	0.480301	0.231142	0.0398066	3.63549	2.33512	1.17655	0.582359	2.44371e-18	3.81972e-19	3.42351e-19	2.78803e-05	4.35794e-06	3.9059e-06	0.000669725	0.000104684	9.38251e-05	-0.546316	-0.0546324	-0.0442662
Bottle 5	CH4, CO and H2 in synthetic air	68000000	2.49304	1.04331	0.231448	0.0334137	2.09171	0.150934	0.141239	0.0472703	3.14533	0.69344	0.401752	0.237316	8.54661e-19	1.66847e-19	2.09995e-19	9.75087e-06	1.90357e-06	2.39585e-06	0.00023423	4.57264e-05	5.75516e-05	-0.191069	-0.0238637	-0.0271525
Bottle 6	CO and H2 in synthetic air	42900000	0.189911	0.0035489	0.123675	0.0231447	3.19122	0.365325	0.162563	0.0326673	3.32883	1.20509	0.404695	0.316335	-	3.58799e-19	3.27174e-19	-	4.09355e-06	3.73274e-06	-	9.83328e-05	8.96656e-05	-	-0.0513179	-0.0423037
Bottle 7	CO and H2 in synthetic air	Backup	0.17268	0.110784	0.130125	0.0413792	2.86693	1.0922	0.346911	0.0414291	3.42384	1.99042	1.35279	0.722587	-	-	-	-	-	-	-	-	-	-	-	-
Bottle 8	CO and H2 in synthetic air	Microscopy and TGGA control	0.0975602	0.136793	0.0900694	0.0449437	3.56826	2.46666	2.35929	0.791882	3.25404	3.19727	3.32004	3.31335	-	-	-	-	-	-	-	-	-	-	-	-
Bottle 9	CO and H2 in synthetic air	48600000	0.202076	0.238864	0.202105	0.0518786	2.8852	0.150863	0.127879	0.0255281	2.71974	0.813719	0.403432	0.238935	-	3.03421e-19	2.91246e-19	-	3.46174e-06	3.32283e-06	-	8.31559e-05	7.98191e-05	-	-0.0433974	-0.0376582
Bottle 10	CO and H2 in synthetic air	59000000	0.164256	0.168223	0.134141	0.0393666	2.45193	0.126773	0.139067	0.0126559	2.80422	0.360114	0.250603	0.179493	-	2.90844e-19	2.37474e-19	-	3.31826e-06	2.70936e-06	-	7.97091e-05	6.50825e-05	-	-0.0415986	-0.0307056
Bottle 11	CH4 in synthetic air	Microscopy and TGGA control	-	-	-	-	0.241818	0.0280691	0.207317	0.0325592	0.067864	0.639197	0.919138	1.44413	-	-	-	-	-	-	-	-	-	-	-	-
Bottle 12	CH4 in synthetic air	Backup	3.64559	2.51736	1.75205	0.432669	0.267849	0.0420681	0.16151	0.0824255	0.145554	0.497205	0.595668	0.93799	-	-	-	-	-	-	-	-	-	-	-	-
Bottle 13	CH4 in synthetic air	117600000	2.43857	1.26969	0.422159	0.0128757	0.101292	0.0995565	0.0681843	0.00854543	0.129621	0.434533	0.320242	0.312882	6.32704e-19	-	-	7.21854e-06	-	-	0.000173399	-	-	-0.141448	-	-
Bottle 14	CH4 in synthetic air	37900000	2.46578	1.74432	0.849924	0.00196409	0.137691	0.0255109	0.111688	0.0392657	0.235232	0.552186	0.603493	0.415268	2.79536e-18	-	-	3.18924e-05	-	-	0.000766101	-	-	-0.624933	-	-
Bottle 15	CH4 in synthetic air	32600000	2.44627	1.38958	0.621446	0.000812308	0.161784	0.0317643	0.134526	0.0333164	0.26983	0.564334	0.583878	0.534973	3.61041e-18	-	-	4.11914e-05	-	-	0.000989474	-	-	-0.807146	-	-
Bottle 16	Ambient air	Microscopy and TGGA control	1.74019	0.869936	0.110058	0.0654575	0.502125	0.498848	0.0750291	0.0107088	0.262962	0.383849	0.293472	0.238784	-	-	-	-	-	-	-	-	-	-	-	-
Bottle 17	Ambient air	Backup	1.7899	0.808951	0.216833	0.0959008	0.453447	0.442432	0.128537	0.0391575	0.377118	0.478947	0.456592	0.398354	-	-	-	-	-	-	-	-	-	-	-	-
Bottle 18	Ambient air	29900000	1.94319	1.3886	0.774344	0.391714	0.529578	0.139564	0.111425	0.0640366	0.45678	0.644289	0.697888	0.659466	7.22133e-19	-	-	8.23885e-06	-	-	0.000197909	-	-	-0.161441	-	-
Bottle 19	Ambient air	27400000	1.84833	1.08712	0.503935	0.0259211	0.495616	0.0953639	0.104712	0.0239056	0.416733	0.685277	0.689231	0.500465	2.21741e-18	-	-	2.52985e-05	-	-	0.000607705	-	-	-0.495725	-	-
Bottle 20	Ambient air	28600000	1.85563	1.11726	0.503119	0.0312799	0.53937	0.0748272	0.0795703	0.00897811	0.432804	0.703772	0.618758	0.468186	2.03027e-18	-	-	2.31634e-05	-	-	0.000556417	-	-	-0.453888	-	-
Bottle 21	Synthetic air	Microscopy and TGGA control	0.238194	0.106942	0.129171	0.0156157	0.0584778	0.0694977	0.121758	0.086536	0.042002	0.398221	0.347676	0.249921	-	-	-	-	-	-	-	-	-	-	-	-
Bottle 22	Synthetic air	Backup	0.316939	0.0674551	0.209167	0.0236176	0.250172	0.106378	0.207778	0.127965	0.102739	0.451553	0.506648	0.531654	-	-	-	-	-	-	-	-	-	-	-	-
Bottle 23	Synthetic air	25400000	0.218251	0.066108	0.0712101	0.0436222	0.270982	0.0378755	0.0821371	0.16669	0.0918404	0.488305	0.591064	0.534428	-	-	-	-	-	-	-	-	-	-	-	-
Bottle 24	Synthetic air	40800000	0.31121	0.0965975	0.0794277	0.0280307	0.211982	0.0619652	0.104317	0.0378595	0.237031	0.481008	0.473938	0.404592	-	-	-	-	-	-	-	-	-	-	-	-
Bottle 25	Synthetic air	45000000	0.134789	0.141706	0.134719	0.00501934	0.0680252	0.0968561	0.142226	0.0625223	0.105749	0.385369	0.490388	0.281067	-	-	-	-	-	-	-	-	-	-	-	-
Bottle 26	Ambient air	Sterile filters	1.99218	2.06854	2.05866	1.79534	0.803366	0.861153	0.702312	0.533992	0.40945	0.765778	1.58069	2.79403	-	-	-	-	-	-	-	-	-	-	-	-
Bottle 27	Ambient air	Sterile filters	2.02311	2.1452	1.95925	1.8411	0.747386	0.729558	0.598993	0.471975	0.365597	0.815062	1.26301	2.01177	-	-	-	-	-	-	-	-	-	-	-	-
Bottle 28	Ambient air	Sterile filters	2.03804	2.12939	2.0382	1.77119	0.881705	0.775858	0.686719	0.459428	0.409104	0.825719	1.39762	2.04053	-	-	-	-	-	-	-	-	-	-	-	-
Bottle 29	Ambient air	Sterile filters	2.03425	2.40536	2.03955	1.77416	0.866026	0.973474	0.807239	0.622106	0.312766	0.902854	1.62674	2.58382	-	-	-	-	-	-	-	-	-	-	-	-
Bottle 30	Ambient air	Sterile filters	2.11741	2.10542	2.04659	1.785	0.872252	0.734165	0.72201	0.458998	0.448795	0.669543	1.33988	2.18048	-	-	-	-	-	-	-	-	-	-	-	-
Bottle 31	CH4, CO and H2 in synthetic air	Sterile filters	3.30924	3.14368	2.95169	2.51133	3.27313	2.45308	2.21303	0.655732	2.23183	2.29483	2.5357	2.80404	-	-	-	-	-	-	-	-	-	-	-	-
Bottle 32	CH4, CO and H2 in synthetic air	Sterile filters	2.64755	2.49563	2.41025	2.30738	3.46001	3.03595	2.39876	1.27734	3.40671	3.70595	3.93014	4.52334	-	-	-	-	-	-	-	-	-	-	-	-
Bottle 33	CH4, CO and H2 in synthetic air	Sterile filters	2.41615	2.29738	2.2506	2.0862	2.38423	2.40798	1.82894	0.497714	2.55788	2.94625	3.3365	3.29435	-	-	-	-	-	-	-	-	-	-	-	-
Bottle 34	CH4, CO and H2 in synthetic air	Sterile filters	2.43844	2.49485	2.31186	2.0635	3.24599	2.90018	2.45851	0.977001	3.02911	3.38668	3.76655	3.77553	-	-	-	-	-	-	-	-	-	-	-	-
Bottle 35	CH4, CO and H2 in synthetic air	Sterile filters	3.47827	3.33421	3.21156	2.61973	3.50368	3.00634	2.52516	1.43155	3.46448	3.92718	4.26777	4.91308	-	-	-	-	-	-	-	-	-	-	-	-	Energy from air kJ Cmol-1 h-1
																								-0.402084	-0.0405191	-0.0347251	-0.477328
Carbon g/mol	mol carbon in 1 gram of dry weight cell material (50% of a cell is considered carbon - see M&M section "Estimating cell dry weight")	Dry weight of one M. gorgona MG08 cell	ΔGr atmospheric CH4 oxidation at 20°C	ΔGr atmospheric CO oxidation at 20°C	ΔGr atmospheric H2 oxidation at 20°C
12.0107	0.0416295	8.76498e-14	-815.732	-521.88	-471.794

## Sheet: Experiment 2
					p.p.m.v. CH4					p.p.m.v. H2					p.p.m.v. CO
Gas uptake experiment raw data and cell specific oxidation rates			incubation time (h)					incubation time (h)					incubation time (h)
	Headspace atmosphere	Cell numbers on filters or control	0	21	45	97	145	0	21	45	97	145	0	21	45	97	145	Oxidation rate at 1.87 p.p.m.v. CH4 mol cell-1 hour-1	Oxidation rate at 0.5 p.p.m.v. H2 mol cell-1 hour-1	Oxidation rate at 0.2 p.p.m.v. CO mol cell-1 hour-1	Mol CH4 gram dry weight-1 h-1	Mol H2 gram dry weight-1 h-1	Mol CO gram dry weight-1 h-1	Mol CH4 Cmol hour-1	Mol H2 Cmol hour-1	Mol CO Cmol hour-1	kJ Cmol h-1 from atmospheric CH4 oxidation	kJ Cmol h-1 from atmospheric H2 oxidation	kJ Cmol h-1 from atmospheric CO oxidation
Bottle 1	CH4, CO and H2 in synthetic air	73.98 x 106	3.93161	2.79252	1.82496	0.566374	0.279518	0.040866	0.0287162	0.0186661	0.00576202	0.00282846	0.0422917	0.0391199	0.0327072	0.0255784	0.0196147	6.71063e-19	1.33538e-18	4.7419e-19	7.65619e-06	1.52354e-05	5.41005e-06	0.000183912	0.000365976	0.000129957	-0.150023	-0.190996	-0.061313
Bottle 2	CH4, CO and H2 in synthetic air	143.56 x 106	3.92232	2.92916	2.05695	0.891435	0.322666	0.0408107	0.0301518	0.0210603	0.00907821	0.00326838	0.0430202	0.0396117	0.0340089	0.0259701	0.0200234	3.16604e-19	6.25749e-19	2.44553e-19	3.61214e-06	7.13919e-06	2.79012e-06	8.67688e-05	0.000171493	6.70225e-05	-0.0707801	-0.089499	-0.0316209
Bottle 3	CH4, CO and H2 in synthetic air	82.6 x 106	4.04039	2.87792	1.87939	0.730934	0.273541	0.0421242	0.0296843	0.0192813	0.00745874	0.00277639	0.0441206	0.0388428	0.0336225	0.0259463	0.0185815	8.00154e-19	1.18275e-18	4.38465e-19	9.12899e-06	1.3494e-05	5.00247e-06	0.000219291	0.000324145	0.000120166	-0.178883	-0.169165	-0.0566938
Bottle 4	CH4, CO and H2 in synthetic air	56.2 x 106	3.81757	2.61434	1.53987	0.557969	0.143853	0.0397208	0.0269112	0.0157661	0.00568225	0.00145713	0.043593	0.0378155	0.0316848	0.0230602	0.0152932	1.29352e-18	2.08431e-18	6.90182e-19	1.47578e-05	2.378e-05	7.87432e-06	0.000354503	0.000571229	0.000189152	-0.289179	-0.298113	-0.0892409
Bottle 5	CH4, CO and H2 in synthetic air	121 x 106	3.85594	2.78154	1.68349	0.538187	0.223516	0.0402012	0.0286902	0.0172714	0.00549188	0.00226865	0.0413726	0.0370822	0.031834	0.0252456	0.0176308	3.59801e-19	8.74899e-19	2.97813e-19	4.10498e-06	9.98176e-06	3.39777e-06	9.86075e-05	0.000239776	8.16191e-05	-0.0804373	-0.125134	-0.0385074	Energy from air kJ Cmol-1 h-1
Bottle 6	CH4, CO and H2 in synthetic air	Sterile filters	0.0380624	0.0372378	0.0377234	0.0382252	0.0368209	0.0413917	0.0411386	0.0398886	0.0410663	0.0392728	0.0438466	0.0474295	0.046548	0.0514602	0.0525569										-0.153861	-0.174581	-0.0554752	-0.383917
Bottle 7	CH4, CO and H2 in synthetic air	Sterile filters	0.0366782	0.0363428	0.035864	0.0362372	0.0360328	0.0413691	0.041212	0.0395224	0.0405203	0.0398354	0.0436446	0.0469609	0.0471817	0.0520545	0.0540883
Bottle 8	CH4, CO and H2 in synthetic air	Sterile filters	0.0360235	0.0361016	0.0368994	0.0371876	0.03676	0.0393884	0.0400186	0.038854	0.0396333	0.0390128	0.0437881	0.0463398	0.0471242	0.0517255	0.0534731
Bottle 9	Synthetic air	Sterile filters	0.000344574	0.000657203	0.000156197	0.0010823	0.000385766	0.00193667	0.00136597	0.00172553	0.0034287	0.00300095	0.0030129	0.00656652	0.00963413	0.0160144	0.0199751
Bottle 10	Synthetic air	Sterile filters	0.000564374	0.000359823	0.000139544	0.00130478	0.00112193	0.0012457	0.00121698	0.00182487	0.00246893	0.00291522	0.00356716	0.00642248	0.0102851	0.0164453	0.0209235
Bottle 11	Synthetic air	Sterile filters	0.000557515	0.000464486	0.000227098	0.000877437	0.000377581	0.00211412	0.00172056	0.00217069	0.00334437	0.00311662	0.00367567	0.00691361	0.0108258	0.0159303	0.0214799
Carbon g/mol	mol carbon in 1 gram of dry weight cell material (50% of a cell is considered carbon - see M&M section "Estimating cell dry weight")	Dry weight of one M. gorgona MG08 cell	ΔGr atmospheric CH4 oxidation at 20°C	ΔGr atmospheric CO oxidation at 20°C	ΔGr atmospheric H2 oxidation at 20°C
12.0107	0.0416295	8.76498e-14	-815.732	-521.88	-471.794
																														Energy from air kJ Cmol-1 h-1
																														0

## Sheet: Gibbs_free_energy
Gibbs free energy of formation at standard conditions
			Source of numbers:	Lange, N. A., & In Dean, J. A. (1973). Lange's Handbook of chemistry. New York: McGraw-Hill.	Thauer, R. K., Jungermann, K., & Decker, K. (1977). Energy conservation in chemotrophic anaerobic bacteria. Bacteriological reviews, 41(1), 100–180.
				ΔGf° (25°C)	ΔGf° (25°C)
	CO			-137.16	-137.15
	O2			0	-28.9
	CO2			-394.39	-394.36
	H2			0	0
	H2O			-237.13	-237.18
	CH4			-50.6	-50.75
Reactions							Gibbs free energy change of reaction at standard conditions (ΔG°r)
CH4	+	2O2	r->	CO2	+	2H2O	-818.05
2CO	+	O2	r->	2CO2			-514.46
2H2	+	O2	r->	2H2O			-474.26
Calculation								Concentrations (p.p.m.v) of gases in air at 20 and 25°C
temperature	sample	ΔGr	ΔG°r	R	Kelvin at 0°C	Temperature for calculation (°C)		CH4	O2	CO2	H2O
20°C	c1	-815.732	-818.05	0.008314	273.15	20		1.87	210000	400	23100
25°C (std cond)	c2	-814.187	-818.05	0.008314	273.15	25		1.87	210000	400	31300
temperature	sample	ΔGr	ΔG°r	R	Kelvin at 0°C	Temperature for calculation (°C)		CO	O2	CO2
20°C	c1	-521.88	-514.46	0.008314	273.15	20		0.2	210000	400
25°C (std cond)	c2	-522.007	-514.46	0.008314	273.15	25		0.2	210000	400
temperature	sample	ΔGr	ΔG°r	R	Kelvin at 0°C	Temperature for calculation (°C)		H2	O2	H2O
20°C	c1	-471.794	-474.26	0.008314	273.15	20		0.2	210000	23100
25°C (std cond)	c2	-470.999	-474.26	0.008314	273.15	25		0.2	210000	31300

## Sheet: Maintenance_energy
Biomass specific Gibbs energy consumption for maintenance (ME) at 20˚ C
Cultivation condition	coefficient	kJ Cmol-1 h-1		Ref.:
aerobic	5.7	3.58599		L. Tijhuis, M. C. M. van Loosdrecht, and J. J. Heijnen (1993). A Thermodynamically Based Correlation for Maintenance Gibbs Energy Requirements in Aerobic and Anaerobic Chemotrophic Growth
anaerobic	3.3	2.0761
mean	4.5	2.83105
